# Supplementary material for: Characterization of Single-Spheroid Oxygen Consumption Using a Microfluidic Platform and Fluorescence Lifetime Imaging Microscopy
Source: Biosensors (Basel). 2024 Feb 11;14(2):96. doi: 10.3390/bios14020096 (PMC10887112; doi:10.3390/bios14020096)
Supplement: Supplementary file 1 [file biosensors-14-00096-s001.zip]

Archive with 1 entries (1 files):
- biosensors-2845817-supplementary.pdf
